# Supplementary material for: Maternal Metformin Treatment Reprograms Maternal High-Fat Diet-Induced Hepatic Steatosis in Offspring Associated with Placental Glucose Transporter Modifications
Source: Int J Mol Sci. 2022 Nov 17;23(22):14239. doi: 10.3390/ijms232214239 (PMC9694630; doi:10.3390/ijms232214239)
Supplement: Supplementary file 1 [file ijms-23-14239-s001.zip]

Archive with 1 entries (1 files):
- ijms-2014685-supplementary.pdf
